# Supplementary material for: High quality mapping of chromatin at or near the nuclear lamina from small numbers of cells reveals cell cycle and developmental changes of chromatin at the nuclear periphery
Source: Nucleic Acids Res. 2022 Sep 21;50(20):e117. doi: 10.1093/nar/gkac762 (PMC9723609; doi:10.1093/nar/gkac762)
Supplement: gkac762_Supplemental_Files [file gkac762_supplemental_files.zip]

Archive with 2 entries (2 files):
- 2021_Supplemental_cTSA-seq_protocol.pdf
- 20220727_Supplemental_Figures_and_legends.pdf
